# Supplementary material for: Trends and future predictions of chronic kidney disease due to diabetes mellitus type 2 attributable to dietary risks: insights based on GBD 2021 data
Source: Front Nutr. 2025 Jan 13;11:1494383. doi: 10.3389/fnut.2024.1494383 (PMC11769828; doi:10.3389/fnut.2024.1494383)
Supplement: Supplementary file 1 [file Data_Sheet_1.csv]

measure_id	measure_name	location_id	location_name	sex_id	sex_name	age_id	age_name	cause_id	cause_name	rei_id	rei_name	metric_id	metric_name	year	val	upper	lower
1	Deaths	1	Global	3	Both	22	All ages	998	Chronic kidney disease due to diabetes mellitus type 2	110	Dietary risks	1	Number	1990	27231.775552669977	42888.58048929374	11100.991444857504
1	Deaths	1	Global	3	Both	22	All ages	998	Chronic kidney disease due to diabetes mellitus type 2	110	Dietary risks	2	Percent	1990	0.1845403110198568	0.2882720542364603	0.0791027031703195
1	Deaths	1	Global	3	Both	22	All ages	998	Chronic kidney disease due to diabetes mellitus type 2	110	Dietary risks	3	Rate	1990	0.51056802064	0.80411714639	0.2081322688
1	Deaths	1	Global	3	Both	22	All ages	998	Chronic kidney disease due to diabetes mellitus type 2	110	Dietary risks	1	Number	2021	79988.19665626345	128884.09671574464	32733.991542145843
1	Deaths	1	Global	3	Both	22	All ages	998	Chronic kidney disease due to diabetes mellitus type 2	110	Dietary risks	2	Percent	2021	0.1679270564504774	0.2633257866832969	0.0761742469621358
1	Deaths	1	Global	3	Both	22	All ages	998	Chronic kidney disease due to diabetes mellitus type 2	110	Dietary risks	3	Rate	2021	1.01361824275	1.63323186536	0.41480833888
2	DALYs (Disability-Adjusted Life Years)	1	Global	3	Both	22	All ages	998	Chronic kidney disease due to diabetes mellitus type 2	110	Dietary risks	1	Number	1990	798255.0068740998	1247384.237010796	322752.9571953957
2	DALYs (Disability-Adjusted Life Years)	1	Global	3	Both	22	All ages	998	Chronic kidney disease due to diabetes mellitus type 2	110	Dietary risks	2	Percent	1990	0.1940957708806004	0.3031889390002909	0.0816474841948886
2	DALYs (Disability-Adjusted Life Years)	1	Global	3	Both	22	All ages	998	Chronic kidney disease due to diabetes mellitus type 2	110	Dietary risks	3	Rate	1990	14.966467318189999	23.38718236113	6.05128880385
2	DALYs (Disability-Adjusted Life Years)	1	Global	3	Both	22	All ages	998	Chronic kidney disease due to diabetes mellitus type 2	110	Dietary risks	1	Number	2021	1999208.5917588656	3167215.337929379	856193.7937313386
2	DALYs (Disability-Adjusted Life Years)	1	Global	3	Both	22	All ages	998	Chronic kidney disease due to diabetes mellitus type 2	110	Dietary risks	2	Percent	2021	0.1776403359518215	0.2760105034943459	0.0807570989174749
2	DALYs (Disability-Adjusted Life Years)	1	Global	3	Both	22	All ages	998	Chronic kidney disease due to diabetes mellitus type 2	110	Dietary risks	3	Rate	2021	25.33416659436	40.13526219429	10.849771402970001
